# Supplementary material for: Molecular Characterization of Tick-Borne Pathogens in Jiangxi Province: A High Prevalence of Rickettsia, Anaplasma and Ehrlichia in Rhipicephalus microplus in Cattle from Ganzhou City, China
Source: Pathogens. 2025 Aug 4;14(8):770. doi: 10.3390/pathogens14080770 (PMC12389721; doi:10.3390/pathogens14080770)
Supplement: Supplementary file 1 [file pathogens-14-00770-s001.zip]

Archive with 1 entries (1 files):
- pathogens-3736706-supplementary.pdf
